# Supplementary material for: Co-Circulation of Two Independent Clades and Persistence of CHIKV-ECSA Genotype during Epidemic Waves in Rio de Janeiro, Southeast Brazil
Source: Pathogens. 2020 Nov 26;9(12):984. doi: 10.3390/pathogens9120984 (PMC7759993; doi:10.3390/pathogens9120984)
Supplement: Supplementary file 1 [file pathogens-09-00984-s001.zip]

Archive with 8 entries (5 files):
- Supplementary_Files/
- Supplementary_Files/Table S1.pdf
- __MACOSX/
- __MACOSX/Supplementary_Files/
- __MACOSX/Supplementary_Files/._Table S1.pdf
- Supplementary_Files/Figure S1.pdf
- __MACOSX/Supplementary_Files/._Figure S1.pdf
- __MACOSX/._Supplementary_Files
